# Supplementary material for: Single molecule mechanics resolves the earliest events in force generation by cardiac myosin
Source: eLife. 2019 Sep 17;8:e49266. doi: 10.7554/eLife.49266 (PMC6748826; doi:10.7554/eLife.49266)
Supplement: Figure 4—source data 1. [file elife-49266-fig4-data1.zip]

Archive with 1 entries (1 files):
- Fig 4.fig
